# Supplementary material for: Discovery of SARS-CoV-2 3CLPro Peptidomimetic Inhibitors through the Catalytic Dyad Histidine-Specific Protein–Ligand Interactions
Source: Int J Mol Sci. 2022 Feb 21;23(4):2392. doi: 10.3390/ijms23042392 (PMC8878928; doi:10.3390/ijms23042392)
Supplement: Supplementary file 1 [file ijms-23-02392-s001.zip]

Archive with 1 entries (1 files):
- ijms-1601706-supplementary.pdf
